# Supplementary material for: A Feasible Method for Evaluating Post-Stroke Knee Spasticity: Pose-Estimation-Assisted Pendulum Test
Source: Life (Basel). 2025 Nov 16;15(11):1760. doi: 10.3390/life15111760 (PMC12653666; doi:10.3390/life15111760)
Supplement: Supplementary file 1 [file life-15-01760-s001.zip]

Archive with 1 entries (1 files):
- life-3887872-supplementary.pdf
